# Supplementary material for: From metabolome to phenotype: GC-MS metabolomics of developing mutant barley seeds reveals effects of growth, temperature and genotype
Source: Sci Rep. 2017 Aug 15;7:8195. doi: 10.1038/s41598-017-08129-0 (PMC5557882; doi:10.1038/s41598-017-08129-0)
Supplement: Supplementary file 2 — Supplementary Information [file 41598_2017_8129_MOESM2_ESM.xls]

## Sheet: Supplementary Table 1
Metabolite №	PARAFAC2 IDs	Metabolite full name from NIST	Metabolite short names	Metabolite Classes	Retention Time (min)	Retention Index (calculated)	Retention Index (reported)	NIST Match	ChEBI	One-way ANOVA on GT		One-way ANOVA on Temperature		One-way ANOVA on DAF		PLS-DA markers for GT and TEMP	Common DAF trends			Rel. Conc. of mets at DAF 47
										P-valule	Significance within levels	P-valule	Significance within levels	P-valule	Significance within levels		Increase over DAF	Decrease over DAF	Increase&Decrease over DAF	R(lys5f_HT)=(lys5f_HT/Bomi_LT)*100	R(lys5f_LT)=(lys5f_LT/Bomi_LT)*100	R(lys3a_HT)=(lys3a_HT/Bomi_LT)*100	R(lys3a_LT)=(lys3a_LT/Bomi_LT)*100	R(Bomi_HT)=(Bomi_HT/Bomi_LT)*100
1	int1_1	Laevulic acid, trimethylsilyl ester	Laevulic acid	1	9.04	1070	1030	96	45630	0.000448142	12 13	0.442325	P > 0.05	0.872728	P > 0.05					184.613	36.7398	49.433	75.2766	135.781
2	int1_2	Sorbic acid, trimethylsilyl ester	Sorbic acid	1	9.06	1071	1018	84	38358	0.214182	P > 0.05	0.712315	P > 0.05	0.0024131	18 28 38 68 78					104.336	92.8087	130.461	142.571	272.182
3	int2_1	Hepta-2,4-dienoic acid, methyl ester	Hepta-2,4-dienoic acid, methyl ester	1	9.28	1080	1000	82	0	0.290005	P > 0.05	0.0238368	12	0.543131	P > 0.05	LT		Decreased over DAF		221.994	668.431	148.793	428.613	264.446
4	int3_2	1-Octanol, trimethylsilyl ether	1-Octanol	1	9.51	1090	1101	79	16188	0.509899	P > 0.05	0.391738	P > 0.05	1.37837e-07	16 17 18 26 27 28 37 38 47 57		Increased over DAF			117.579	67.7921	34.0063	113.318	104.2
5	int3_3	un1	un1	0	9.48	1092	0	0	0	0.0177762	12	0.355647	P > 0.05	8.90133e-07	14 15 16 17 18 25 26 27 28 35 37	Bomi	Increased over DAF			45.3656	33.8641	65.0791	55.2646	63.3338
6	int5_4	Phosphoric acid, bis(trimethylsilyl)monomethyl ester	Methyl phosphate	6	9.69	1095	1165	81	59761	0.137638	P > 0.05	0.837437	P > 0.05	0.119877	P > 0.05					113.488	243.549	12.1458	631.956	551.333
7	int6_1	un2	un2	0	9.76	1097	0	0	0	0.580169	P > 0.05	0.627275	P > 0.05	5.64129e-09	15 16 17 18 26 27 28 36 37 38 47 48 57 58		Increased over DAF			89.0786	59.1461	48.4408	150.449	91.9048
8	int6_3	Picolinic acid, trimethylsilyl ester	Picolinic acid	6	9.74	1150	1163	78	28747	2.00895e-05	12 13	0.856695	P > 0.05	0.448099	P > 0.05	lys5f				352.236	178.491	232.371	264.929	345.91
9	int7_2	Malonic acid, di(trimethylsilyl) ester	Malonic acid	1	9.99	1207	1205	92	30794	0.620945	P > 0.05	0.792777	P > 0.05	0.142511	P > 0.05					99.7599	56.5785	72.5484	84.1678	77.6955
10	int7_3	un3	un3	0	9.97	1206	0	0	0	0.107206	P > 0.05	0.222435	P > 0.05	0.000411224	14 15 16 24 25 26		Increased over DAF			84.8951	243.566	142.008	124.516	158.808
11	int8_2	un4	un4	0	10.15	1210	0	0	0	0.384137	P > 0.05	0.307499	P > 0.05	3.46402e-07	14 15 16 17 18 24 26 28 36 38		Increased over DAF			50.3561	43.7802	41.7605	75.2627	56.2865
12	int8_4	Bis(trimethylsiloxy)acetone	Dihydroxyacetone	1	10.18	1215	1024	79	16016	0.0116786	13 23	0.232733	P > 0.05	0.00187093	17 18 27	lys3a	Increased over DAF			155.741	43.5311	181.21	278.967	100.268
13	int9_2	Benzoic acid, trimethylsilyl ester	Benzoic acid	6	10.42	1226	1228	91	30746	0.163453	P > 0.05	0.257858	P > 0.05	3.96005e-05	14 15 16 17 18 26 28 36	LT	Increased over DAF			57.0488	78.3021	46.938	143.294	107.424
14	int9_3	Trimethylsilyl 3-methyl-2-furoate (1)	3-methyl-2-furoate	1	10.38	1224	0	91	0	0.316127	P > 0.05	0.629588	P > 0.05	0.00926189	18		Increased over DAF			85.2356	81.8011	96.2839	138.305	244.19
15	int10_3	Trimethylsilyl octanoate	Octanoic acid	1	10.63	1230	1258	84	28837	0.567755	P > 0.05	0.662264	P > 0.05	4.90433e-11	14 15 16 17 18 24 25 26 27 28 34 35 36 37 38		Increased over DAF			138.746	102.239	122.241	148.13	133.609
16	int10_4	un5	un5	0	10.6	1235	0	0	0	0.00143661	12 13	0.191213	P > 0.05	0.548142	P > 0.05					132.158	115.707	117.888	228.567	243.803
17	int11_3	Trimethylsilyl ether of glycerol	Glycerol	1	10.88	1246	1282	95	17754	0.28922	P > 0.05	0.421848	P > 0.05	6.11708e-06	14 17 18 24 27 28 34	HT	Increased over DAF			60.7639	41.3722	56.7522	50.664	60.5456
18	int12_2	3-Hydroxy-2-methyl-pyran-4-one TMS	Maltol	6	11.03	1249	1293	76	16016	4.13596e-05	12 13	0.136412	P > 0.05	0.305874	P > 0.05	lys5f				102.22	167.879	109.812	140.373	176.213
19	int12_3	un6	un6	0	11.02	1250	0	0	0	0.394876	P > 0.05	0.32128	P > 0.05	9.60768e-07	14 16 17 18 26 28 36 38 58		Increased over DAF			85.659	63.1687	53.4388	94.6785	71.4952
20	int12_4	un7	un7	0	11.05	1255	0	0	0	0.86189	P > 0.05	0.550395	P > 0.05	3.38804e-09	13 14 15 16 17 18 23 24 25 26 27 28 46				Increase and decrease	115.921	103.68	140.032	125.782	176.283
21	int13_2	Trimethylsilyl 3-methyl-2-furoate (2)	3-methyl-2-furoate	1	11.19	1259	0	75	0	8.73676e-05	12 13	0.205348	P > 0.05	0.21335	P > 0.05	lys5f		Decreased over DAF		115.568	82.2223	29.7423	52.5493	55.0062
22	int13_3	Succinic acid, di(trimethylsilyl) ester	Succinic acid	1	11.24	1262	1292	89	15741	0.0389721	12	0.989169	P > 0.05	0.00030564	14 16 17 18 24 27	Bomi	Increased over DAF			86.6087	42.1954	67.704	97.9708	117.425
23	int15_2	Glyceric acid, tris(trimethylsilyl) deriv.	Glyceric acid	1	11.51	1274	1342	93	33508	0.194988	P > 0.05	0.675773	P > 0.05	0.834535	P > 0.05					181.38	369.672	434.305	242.411	201.298
24	int15_3	Maleic acid, bis(trimethylsilyl) ester	Maleic acid	1	11.55	1275	1292	79	18300	0.0298235	13	0.593765	P > 0.05	0.646403	P > 0.05					351.633	113.561	90.1753	77.2941	145.139
25	int16_1	Fumaric acid, bis(trimethylsilyl) ester	Fumaric acid	1	11.6	1278	1345	96	18012	0.0442069	13	0.778115	P > 0.05	0.034033	37					73.896	40.0385	89.6574	199.108	89.8348
26	int17_1	un8	un8	0	11.67	1280	0	0	0	0.167048	P > 0.05	0.43041	P > 0.05	0.142145	P > 0.05					95.536	55.4491	36.7041	59.6877	90.6412
27	int17_3	un9	un9	0	11.7	1282	0	0	0	0.135137	P > 0.05	0.626012	P > 0.05	6.52062e-08	15 16 17 18 26 27 28 36 37 38 48		Increased over DAF			107.945	54.9624	31.7026	100.212	99.3707
28	int18_2	4-Trimethylsiloxybenzaldehyde	Benzaldehyde, 4-hydroxy	2	11.85	1289	1269	93	17597	0.126838	P > 0.05	0.493186	P > 0.05	4.14615e-06	14 16 17 18 26 27 28 38		Increased over DAF			42.046	47.8288	19.5825	110.406	92.6015
29	int18_3	2-Trimethylsilyloxyheptanoic acid, trimethylsilyl ester	2-hydroxyheptanoate	1	11.83	1288	1312	75	73752	0.0265547	23	0.477549	P > 0.05	8.40501e-05	16 18 26 28 38	lys3a	Increased over DAF			698.467	280.046	722.121	456.959	172.526
30	int18_4	un10	un10	0	11.82	1287	0	0	0	0.0243786	12	0.53708	P > 0.05	0.0884047	P > 0.05			Decreased over DAF		35.4884	188.813	126.964	99.7584	188.361
31	int19_1	L-Malic acid (Underivatized Compound)	L-Malic acid	1	11.91	1291	1294	80	6650	0.0532674	P > 0.05	0.313509	P > 0.05	0.00161372	16 18 26 28	Bomi	Increased over DAF			47.7768	137	24.735	79.1166	129.89
32	int20_1	4-Hydroxybutyric acid, diTMS	4-Hydroxybutyric acid	1	12.12	1401	1234	75	20067	0.000432065	12 23	0.670241	P > 0.05	0.0010704	18 28 38	Bomi	Increased over DAF			48.9251	42.4256	9.88138	33.2908	86.9127
33	int21_2	Resorcinol, bis(trimethylsilyl) ether	Resorcinol	2	12.2	1404	1378	79	27810	0.154425	P > 0.05	0.503605	P > 0.05	6.29921e-09	14 15 16 17 18 24 25 26 27 28 34 36 37 38		Increased over DAF			57.1515	52.5162	56.3229	115.067	86.4033
34	int22_2	un11	un11	0	12.28	1409	0	0	0	0.273501	P > 0.05	0.559657	P > 0.05	0.000115025	13 14 17 23 24 27				Increase and decrease	299.387	142.296	380.775	241.456	257.867
35	int23_2	un12	un12	0	12.48	1418	0	0	0	0.248464	P > 0.05	0.0169113	12	0.241509	P > 0.05					29.9669	319.882	81.4663	428.465	303.455
36	int23_3	Aconitic acid, trimethyl ester	Aconitic acid	1	12.5	1419	1428	90	22211	0.654891	P > 0.05	0.126954	P > 0.05	0.0762496	P > 0.05	HT				14.8316	76.999	8.37607	117.809	93.1393
37	int23_4	un13	un13	0	12.46	1417	0	0	0	0.343479	P > 0.05	0.777614	P > 0.05	1.20348e-07	15 16 17 18 26 27 28 36 37 38		Increased over DAF			137.488	213.787	174.692	203.265	138.467
38	int24_2	un14	un14	0	12.55	1422	0	0	0	0.371791	P > 0.05	0.733033	P > 0.05	1.96037e-10	14 15 16 17 18 24 25 26 27 28 35 36 37 38		Increased over DAF			83.6065	69.157	64.5673	82.9358	85.0462
39	int24_3	un15	un15	0	12.57	1423	0	0	0	0.0357171	13	0.199401	P > 0.05	0.307187	P > 0.05					75.1122	100.422	29.8684	41.8075	70.5614
40	int24_4	un16	un16	0	12.6	1424	0	0	0	0.75533	P > 0.05	0.922427	P > 0.05	0.00226887	15		Increased over DAF			118.209	79.1029	102.448	144.576	193.245
41	int25_1	un17	un17	0	12.64	1426	0	0	0	0.036171	13	0.40406	P > 0.05	0.738185	P > 0.05					208.786	111.857	80.8655	87.1852	297.026
42	int26_1	Citric acid, trimethyl ester	Citric acid	1	12.82	1435	1442	99	30769	0.166787	P > 0.05	0.998201	P > 0.05	0.629935	P > 0.05					110.378	255.882	24.0382	255.312	186.43
43	int26_2	Anthranilic acid, 3-(trimethylsiloxy)-, methyl ester	Methyl 2-amino-3-hydroxybenzoate	2	12.8	1434	0	75	36559	0.530896	P > 0.05	0.0197021	12	0.127548	P > 0.05			Decreased over DAF		81.0107	289.919	94.8757	44.6978	131.938
44	int27_2	Pyrimidine, 5-methyl-2,4-bis(trimethylsiloxy)-	Thymine	6	12.89	1439	1403	86	17821	0.296069	P > 0.05	0.696039	P > 0.05	0.00150913	14 15 24 25		Increased over DAF			275.54	246.347	238.954	267.127	330.023
45	int29_2	un18 (n-Tridecanoic acid, trimethylsilyl ester)	un18 (n-Tridecanoic acid, trimethylsilyl ester)	0	13.08	1448	0	0	43572	0.403515	P > 0.05	0.609048	P > 0.05	4.72817e-06	13 14 15 16 17 18 23 24 25 26 27 28	LT	Increased over DAF			120.056	166.684	104.74	143.897	131.317
46	int29_3	un19 (Benzoic acid, 4-[(trimethylsilyl)oxy]-, methyl ester)	un19 (Benzoic acid, 4-[(trimethylsilyl)oxy]-, methyl ester)	0	13.12	1450	0	0	31835	0.0851839	P > 0.05	0.601263	P > 0.05	1.13297e-07	14 15 16 17 18 24 26 27 28 36 37 38	LT	Increased over DAF			60.325	45.1685	33.8961	102.143	71.9492
47	int29_4	un20	u20	0	13.1	1449	0	0	0	0.0305194	12	0.459001	P > 0.05	1.68249e-07	14 15 16 17 18 24 25 26 27 28 36 37 38	Bomi	Increased over DAF			43.401	68.9607	52.1426	94.0665	84.6941
48	int30_1	Tris(trimethylsilyl)malic acid	Malic acid	1	13.19	1453	1494	94	6650	0.01026	23	0.795173	P > 0.05	0.011309	16	Bomi	Increased over DAF			34.8748	64.6877	27.012	46.4534	110.702
49	int31_1	un20	un21	0	13.27	1458	0	0	0	0.52893	P > 0.05	0.224137	P > 0.05	2.17009e-08	14 15 16 17 18 24 25 26 27 28 36 38		Increased over DAF			80.1773	107.723	56.4199	156.99	133.212
50	int31_3	un22	un22	0	13.23	1456	0	0	0	0.0335868	23	0.783635	P > 0.05	3.03711e-06	15 16 17 18 26 27 28 37 38	Bomi, HT	Increased over DAF			97.4874	40.934	24.7734	49.3564	69.0037
51	int32_2	3-Trimethylsiloxyoctanoic acid, trimethylsilyl ester	3-hydroxyheptanoate	1	13.35	1462	1452	78	37098	0.000192002	12 23	0.678847	P > 0.05	0.0249517	Significant but P > 0.05 for all level combinations	Bomi	Increased over DAF			23.4099	18.8184	4.47539	6.58835	69.0287
52	int32_3	un23	un23	1	13.33	1461	0	0	0	0.0806645	P > 0.05	0.815319	P > 0.05	0.0126684	17 27	HT	Increased over DAF			128.661	215.868	143.361	38.7538	96.206
53	int33_2	Pyroglutamic acid, bis(trimethylsilyl)-	Pyroglutamic acid	1	13.46	1467	1466	96	18183	0.0767533	P > 0.05	0.758803	P > 0.05	0.638632	P > 0.05	LT				40.929	82.2095	191.951	207.343	180.253
54	int33_3	L-Threitol, tetrakis(trimethylsilyl) ether	L-Threitol	1	13.47	1467	1491	78	17113	0.686062	P > 0.05	0.646052	P > 0.05	1.03181e-05	14 15 16 17 24 25 26 27 34 37	HT	Increased over DAF			248.715	379.711	261.07	233.211	240.358
55	int33_4	un24	un24	0	13.5	1469	0	0	0	4.11897e-05	12 13	0.93739	P > 0.05	0.592213	P > 0.05			Decreased over DAF		100.276	122.313	33.391	128.379	115.641
56	int34_2	Azelaic acid, dimethyl ester	Azelaic acid	1	13.61	1474	1485	90	48131	0.428727	P > 0.05	0.546697	P > 0.05	0.16594	P > 0.05					158.689	124.851	32.8652	112.985	70.2383
57	int34_3	Benzeneacetic acid, 4-[(trimethylsilyl)oxy]-, methyl ester	methyl ester of p-Hydroxyphenylacetic acid	2	13.62	1475	1458	92	68078	0.142455	P > 0.05	0.9409	P > 0.05	3.20357e-06	16 17 18 26 27 28 36 38	HT	Increased over DAF			55.4636	32.7168	16.8809	42.494	70.2998
58	int34_4	Vanillin, trimethylsilyl ether	Vanillin	2	13.55	1471	1494	98	18346	0.538787	P > 0.05	0.405534	P > 0.05	1.7959e-06	14 16 17 18 26 27 28 38 58		Increased over DAF			59.163	52.8752	19.0567	97.8587	96.0714
59	int34_5	un25	un25	0	13.67	1477	0	0	0	0.817317	P > 0.05	0.230856	P > 0.05	5.71551e-05	16 18 28 36 38 58	HT	Increased over DAF			52.4682	55.708	29.6309	75.5943	43.5905
60	int34_6	un26	un26	0	13.66	1477	0	0	0	0.0641302	P > 0.05	0.699047	P > 0.05	1.66558e-10	14 15 16 17 18 24 25 26 27 28 34 35 36 37 38	LT	Increased over DAF			49.792	60.181	60.1358	92.5472	114.161
61	int34_7	un27	un27	0	13.58	1473	0	0	0	0.000116509	12 13	0.103753	P > 0.05	0.771294	P > 0.05	LT		Decreased over DAF		133.071	105.02	57.1677	137.31	67.4313
62	int35_1	1,2,3-Propanetricarboxylic acid, 2-[(trimethylsilyl)oxy]-, trimethyl ester	2-hydroxy-1,2,3-propanetricarboxylic acid	1	13.76	1482	0	96	30769	0.194848	P > 0.05	0.183475	P > 0.05	0.00442504	18 28 58					31.9501	42.2601	6.90516	71.9327	75.0534
63	int35_3	2-Furoic acid, 5-hydroxymethyl, bis-TMS	Sumiki's acid	1	13.72	1480	1540	97	89118	0.897711	P > 0.05	0.821798	P > 0.05	1.54556e-07	14 15 16 17 18 24 25 26 27 28 35 38		Increased over DAF			76.7812	120.407	110.143	95.9301	124.442
64	int36_2	un28	un28	0	13.84	1486	0	0	0	0.0916485	P > 0.05	0.726147	P > 0.05	6.44972e-08	14 15 16 17 18 24 25 26 27 28 36 38	Bomi, HT	Increased over DAF			69.5139	95.2468	58.4612	90.6558	105.661
65	int36_3	Benzoic acid, m-(trimethylsiloxy)-, trimethylsilyl ester	3-Hydroxybenzoic acid	2	13.87	1487	1467	78	30764	0.0456431	12	0.32501	P > 0.05	0.000119941	16 18 28 36 38	Bomi, LT	Increased over DAF			30.0246	53.2092	34.7633	76.1028	75.9811
66	int36_4	un29	un29	0	13.82	1485	0	0	0	0.0223615	12	0.228648	P > 0.05	0.00358647	17 27		Increased over DAF			148.202	134.118	86.8883	139.185	127.168
67	int37_2	4-Hydroxyphenylethanol, di-TMS	4-Hydroxyphenylethanol	2	13.92	1490	1475	97	1879	0.933929	P > 0.05	0.0335874	12	8.07573e-12	14 15 16 17 18 24 25 26 27 28 34 35 36 37 38 46		Increased over DAF			110.916	62.9335	98.5334	126.874	131.614
68	int37_4	un30	un30	0	13.93	1490	0	0	0	0.0370991	13	0.495648	P > 0.05	5.53809e-08	14 15 16 17 18 26 27 28 37 38	lys3a	Increased over DAF			161.646	117.102	165.747	175.447	124.318
69	int38_1	un31	un31	0	14.08	1498	0	0	0	0.109538	P > 0.05	0.141685	P > 0.05	3.01885e-05	18 28 38 48 58 78		Increased over DAF			33.2385	48.5203	6.16082	59.5813	71.5628
70	int38_3	Anozol	Anozol	6	14.15	1601	1603	93	0	0.224381	P > 0.05	0.232777	P > 0.05	0.370214	P > 0.05					168.874	82.2045	43.4356	52.3124	222.191
71	int39_1	un32	un32	0	14.16	1602	0	0	0	0.00476593	12 13	0.0928352	P > 0.05	0.0887858	P > 0.05			Decreased over DAF		147.548	169.048	36.6789	47.4379	107.06
72	int40_2	2-Ketoglutaric acid, tri-TMS	2-Ketoglutaric acid	1	14.34	1612	1622	98	30915	0.000666035	12 23	0.793907	P > 0.05	0.012737	17 27 37	Bomi				35.5008	9.70295	12.236	6.21295	69.6835
73	int40_3	3-Hydroxy-3-methylglutaric acid, tris(trimethylsilyl) deriv.	3-Hydroxy-3-methylglutaric acid	1	14.3	1609	1610	95	16831	0.0663294	P > 0.05	0.579564	P > 0.05	7.23142e-05	15 17 18 27 37 38	Bomi	Increased over DAF			82.8251	24.2377	53.9271	58.3402	84.7436
74	int40_4	L-Threonic acid, tris(trimethylsilyl) ether, trimethylsilyl ester	L-Threonic acid, tris(trimethylsilyl) ether, trimethylsilyl ester	1	14.32	1610	1523	77	15908	0.00281528	13 23	0.232395	P > 0.05	0.00303509	16 26	lys3a	Increased over DAF			218.954	202.545	921.413	361.748	183.38
75	int41_4	un33	un33	0	14.4	1615	0	0	0	0.0147016	13 23	0.578133	P > 0.05	1.68134e-06	16 17 18 26 27 28 36 37 38	lys3a	Increased over DAF			196.893	150.743	249.597	252.894	148.939
76	int42_1	4-Hydroxybenzoic acid, trimethylsilyl ether, trimethylsilyl ester	p-Hydroxybenzoic acid	2	14.45	1618	1618	96	30763	0.00904849	12 13	0.578412	P > 0.05	2.68273e-06	14 15 16 17 18 24 25 26 27 28 37 38		Increased over DAF			48.1105	35.9115	74.4713	115.143	94.6051
77	int43_1	un34	un34	0	14.57	1624	0	0	0	0.191905	P > 0.05	0.191318	P > 0.05	7.84498e-05	16 18 26 28 36 38		Increased over DAF			31.3507	40.8049	31.9398	64.5853	54.9005
78	int44_3	Methyl vanillate, trimethylsilyl ether	Methyl vanillate	2	14.66	1629	1652	90	63797	0.259915	P > 0.05	0.736255	P > 0.05	3.49439e-05	14 16 17 18 28 38 58		Increased over DAF			62.3444	36.3589	16.6365	89.0352	83.294
79	int45_1	un35	un35	0	14.8	1637	0	0	0	0.0755568	P > 0.05	0.173803	P > 0.05	0.0140372	Significant but P > 0.05 for all level combinations		Increased over DAF			87.5236	426.017	82.6063	596.398	380.61
80	int45_6	un36	un36	0	14.77	1635	0	0	0	0.069034	P > 0.05	0.407973	P > 0.05	0.000512592	13 14 17 18 23 24 27 28		Increased over DAF			36.6546	51.5862	49.9164	125.397	100.983
81	int46_1	un37	un37	0	14.88	1641	0	0	0	0.308125	P > 0.05	0.320494	P > 0.05	0.000376944	16 18 28		Increased over DAF			28.7894	30.9757	25.1691	69.1268	47.7109
82	int46_3	un38	un38	0	14.86	1640	0	0	0	0.0138639	13 23	0.345276	P > 0.05	2.29058e-06	16 17 18 26 27 28 37 38	lys3a	Increased over DAF			207.404	134.376	234.856	208.597	129.961
83	int46_4	un39	un39	0	14.89	1642	0	0	0	0.2002	P > 0.05	0.420244	P > 0.05	2.48554e-08	14 15 16 17 18 24 25 26 27 28 36 37 38		Increased over DAF			50.5617	47.1439	34.2874	65.3577	70.9443
84	int47_1	un40	un40	0	14.95	1645	0	0	0	0.23776	P > 0.05	0.63434	P > 0.05	1.30008e-10	14 15 16 17 18 24 25 26 27 28 35 36 37 38		Increased over DAF			62.9187	75.2237	53.8082	105.718	96.6777
85	int47_2	un41	un41	0	14.98	1647	0	0	0	0.0487409	Significant but P > 0.05 for all level combinations	0.407007	P > 0.05	4.65522e-06	15 16 17 18 25 26 27 28 38	Bomi	Increased over DAF			39.5768	34.6804	19.8679	47.7201	55.5248
86	int47_5	un42	un42	0	14.99	1647	0	0	0	0.195009	P > 0.05	0.99436	P > 0.05	4.03344e-10	14 15 16 17 18 24 25 26 27 28 35 36 37 38 48		Increased over DAF			99.2421	77.9371	59.6305	91.4544	126.087
87	int47_6	un43	un43	0	15.01	1648	0	0	0	0.00235022	12 23	0.428792	P > 0.05	0.034172	Significant but P > 0.05 for all level combinations	Bomi,	Increased over DAF			38.6836	48.7321	22.8037	31.9481	190.093
89	int48_2	un44	un44	0	15.08	1652	0	0	0	0.0879743	P > 0.05	0.312514	P > 0.05	1.4087e-06	15 16 17 18 25 26 27 28 38 48		Increased over DAF			40.3781	32.4152	20.2863	48.6013	53.4943
89	int48_3	Suberic acid trimethylsilyl ester	Suberic acid	1	15.11	1654	1682	92	9300	0.14503	P > 0.05	0.283138	P > 0.05	4.32833e-06	14 15 16 17 18 24 25 26 27 28 37		Increased over DAF			131.771	79.3226	192.199	170.417	155.424
90	int48_4	un45	un45	0	15.12	1654	0	0	0	0.000807468	13 23	0.747276	P > 0.05	0.0262895	18 38					122.677	64.8599	21.5064	63.9021	118.321
91	int49_4	Syringic aldehyde, TMS	Syringic aldehyde	2	15.15	1656	1658	88	67380	0.642255	P > 0.05	0.74248	P > 0.05	4.23594e-11	14 15 16 17 18 24 25 26 27 28 36 37 38 48 58		Increased over DAF			55.1221	53.0769	39.6672	87.3371	95.6468
92	int50_2	β-DL-Arabinopyranose, 1,2,3,4-tetrakis-O-(trimethylsilyl)-	β-DL-Arabinopyranose	3	15.23	1660	1692	80	46996	0.110067	P > 0.05	0.50915	P > 0.05	2.55992e-08	14 15 16 17 18 24 25 26 27 28 34 35 36 38	Bomi	Increased over DAF			56.8078	87.8827	78.3696	124.349	123.247
93	int50_3	Levoglucosan, tris(trimethylsilyl)-	Levoglucosan	1	15.3	1664	1694	79	53455	0.453621	P > 0.05	0.616327	P > 0.05	9.95733e-11	14 15 16 17 18 24 25 26 27 28 34 35 36 37 38		Increased over DAF			90.0701	101.122	73.2858	82.1546	104.002
94	int50_4	un46	un46	0	15.26	1662	0	0	0	0.370149	P > 0.05	0.675232	P > 0.05	5.51083e-10	14 15 16 17 18 24 25 26 27 28 36 38		Increased over DAF			55.5578	70.1021	62.9931	102.604	127.392
95	int50_5	un47	un47	0	15.28	1663	0	0	0	0.0407394	13	0.186003	P > 0.05	0.305517	P > 0.05	lys3a				25.7241	107.116	53.9782	158.572	154.609
96	int51_2	Benzoic acid, 3,4-bis(trimethylsiloxy)-, methyl ester	3,4-dihydroxy-benzoic acid, methyl ester	2	15.35	1667	1656	92	36062	0.00437894	12	0.756653	P > 0.05	8.00187e-07	14 15 16 17 18 25 26 27 28 38	Bomi	Increased over DAF			31.8068	33.9264	39.2945	63.2435	75.2526
97	int51_3	un48	un48	0	15.38	1669	0	0	0	0.411465	P > 0.05	0.501458	P > 0.05	9.31418e-05	14 15 16 17 18 24 27		Increased over DAF			243.634	256.377	231.545	130.895	207.929
98	int51_4	Methyl 2-hydroxy-4-methoxybenzoate, trimethylsilyl ether	Methyl 2-hydroxy-4-methoxybenzoate	2	15.38	1669	1646	78	0	0.732657	P > 0.05	0.0411513	12	0.0854243	P > 0.05					15.4724	42.848	5.69242	86.1757	67.0467
99	int53_2	un49	un49	0	15.53	1677	0	0	0	0.385348	P > 0.05	0.67975	P > 0.05	0.00540978	17 18		Increased over DAF			69.0541	18.7786	35.6936	52.7999	43.3158
100	int54_1	Vanillic acid, trimethylsiloxytrimethylsilyl ester	Vanillic acid	2	15.72	1687	1656	98	30816	0.0177238	12	0.349422	P > 0.05	9.82569e-06	14 15 16 17 18 25 27 28 37 38		Increased over DAF			46.0467	21.729	57.0384	63.9655	75.0976
101	int54_2	un50	un50	0	15.74	1688	0	0	0	0.793233	P > 0.05	0.680934	P > 0.05	1.54117e-11	14 15 16 17 18 24 25 26 27 28 36 37 38 47 48		Increased over DAF			78.2675	45.4442	56.6009	61.4829	63.967
102	int54_4	un51	un51	0	15.69	1686	0	0	0	0.880511	P > 0.05	0.131913	P > 0.05	0.424679	P > 0.05					8.95412	40.3246	12.5602	98.1356	86.4096
103	int55_1	un52 (Citric acid like compounds)	un52 (Citric acid like compounds)	0	15.8	1692	0	0	0	0.15382	P > 0.05	0.493419	P > 0.05	0.000704274	16 17 18 28		Increased over DAF			33.1867	17.7842	34.3145	63.3176	43.8757
104	int55_2	un53 (Citric acid like compounds)	un53 (Citric acid like compounds)	0	15.79	1691	0	0	0	0.818516	P > 0.05	0.739775	P > 0.05	0.0457522	17					144.602	12.9758	47.1384	61.7004	34.4393
105	int56_2	Cinnamic acid, p-(trimethylsiloxy)-, methyl ester	p-hydroxy-cinnamic acid, methyl ester	2	15.88	1696	0	97	0	0.025085	12	0.369924	P > 0.05	0.111812	P > 0.05					48.5669	64.5682	33.8907	80.7191	72.4877
106	int56_4	Azelaic acid, bis(trimethylsilyl) ester	Azelaic acid	1	15.98	1802	1800	83	48131	0.147928	P > 0.05	0.0652154	P > 0.05	0.00369526	17 27 37		Increased over DAF			293.609	68.1564	533.45	181.122	159.22
107	int56_5	Phosphoric acid, bis(trimethylsilyl) 2,3-bis[(trimethylsilyl)oxy]propyl ester	Phosphoric acid, 2,3-dihydroxy-propyl	6	15.86	1695	1708	97	0	0.488658	P > 0.05	0.895819	P > 0.05	1.04936e-13	13 14 15 16 17 18 24 25 26 27 28 35 36 37 38 47 48 58		Increased over DAF			67.2212	97.1545	67.2632	53.8831	80.739
108	int56_7	un54	un54	0	15.94	1699	0	0	0	0.0610743	P > 0.05	0.723553	P > 0.05	0.0180135	17		Increased over DAF			79.2681	130.718	137.944	300.358	144.314
109	int57_2	Silane, dimethyl(2,6-dimethoxyphenoxy)butoxy- )	Silane, dimethyl(2,6-dimethoxyphenoxy)butoxy- )	6	16.08	1808	1731	75	0	0.294107	P > 0.05	0.532113	P > 0.05	2.58915e-08	14 15 16 17 18 24 25 26 27 28 37 38		Increased over DAF			58.0918	43.3447	48.9771	76.3505	86.1161
110	int57_3	α-Methyl-4-hydroxymandelic acid methyl ester	α-Methyl-4-hydroxymandelic acid methyl ester	2	16.14	1811	1757	85	0	0.0012375	13 23	0.263563	P > 0.05	0.00651965	14 16	lys5f	Increased over DAF			98.9158	61.3464	27.6842	53.2275	78.0032
111	int57_6	Galactofuranose, 1,2,3,5,6-pentakis-O-(trimethylsilyl)-, β-D-	β-D-Galactofuranose	3	16.11	1810	1852	81	59497	0.112934	P > 0.05	0.546642	P > 0.05	4.51521e-06	15 16 18 26 28 36 38 78	Bomi	Increased over DAF			26.4964	91.5344	56.8172	67.6127	105.982
112	int57_7	Trimethylsilyl 5-acetyl-2-(trimethylsilyloxy)benzoic acid	5-acetyl-2-hydroxybenzoic acid	2	16.03	1805	1816	76	0	0.155314	P > 0.05	0.613315	P > 0.05	0.0363145	Significant but P > 0.05 for all level combinations		Increased over DAF			170.408	39.4748	82.4958	81.3493	140.998
113	int58_1	Protocatechuic acid (tms)	Protocatechuic acid	2	16.24	1818	1826	95	36062	0.00965017	12	0.780661	P > 0.05	1.99685e-07	15 16 17 18 25 26 27 28 35 37 38	Bomi	Increased over DAF			41.7248	30.086	49.9815	55.0748	72.3298
114	int58_4	Benzoic acid, 3,5-bis-(trimethylsilyloxy), trimethylsilyl ester	3,5-dihydroxybenzoic acid	2	16.2	1815	1828	86	39912	0.0233265	12	0.668355	P > 0.05	3.09462e-07	15 16 17 18 25 26 27 28 37 38 48		Increased over DAF			29.5999	27.2959	40.8101	79.4245	65.7881
115	int59_1	Fructose, (5TMS)	Fructose	3	16.41	1828	1867	90	28757	0.848766	P > 0.05	0.242806	P > 0.05	0.800106	P > 0.05					101.512	1125.42	1702	18.5856	75.836
116	int59_5	Citric acid, tetrakis(trimethylsilyl) deriv.	Citric acid	1	16.34	1823	1839	91	30769	0.411869	P > 0.05	0.773571	P > 0.05	0.0373705	17					127.758	27.4535	108.992	91.7445	70.0503
117	int59_6	(+/-)-Taxifolin	(+/-)-Taxifolin	5	16.44	1830	0	76	17948	0.00505549	12	0.467682	P > 0.05	5.06814e-06	15 16 17 18 25 26 27 28 37 38 48	Bomi	Increased over DAF			31.2914	46.5468	47.2077	57.2507	65.8025
118	int59_7	un55 (Vanillic acid derivative)	un55 (Vanillic acid derivative)	0	16.4	1827	0	0	0	0.557529	P > 0.05	0.805587	P > 0.05	9.64474e-06	17 18 27 28 37 38		Increased over DAF			69.7994	36.9174	39.3375	73.1978	44.9352
119	int60_2	un56	un56	0	16.51	1834	0	0	0	0.0667453	P > 0.05	0.742606	P > 0.05	0.069347	P > 0.05					654.716	787.76	391.683	493.657	1078.82
120	int60_3	un54 (Octadecanedioic acid, 9,10-bis(trimethylsiloxy)-, dimethyl ester, threo-)	un57 (Octadecanedioic acid, 9,10-bis(trimethylsiloxy)-, dimethyl ester, threo-)	0	16.49	1833	0	0	0	0.0634791	P > 0.05	0.990091	P > 0.05	6.21067e-05	16 17 18 26 27 28 38	lys3a	Increased over DAF			111.352	142.014	98.1811	173.28	90.2289
121	int61_1	un58	un58	0	16.55	1837	0	0	0	0.317264	P > 0.05	0.525166	P > 0.05	2.23504e-11	14 15 16 17 18 24 25 26 27 28 35 36 37 38 48		Increased over DAF			65.6767	74.2271	50.8672	101.271	88.4024
122	int61_3	un59	un59	0	16.61	1840	0	0	0	0.00263782	23	0.839593	P > 0.05	0.00126186	16 17 27		Increased over DAF			121.858	28.767	30.0857	42.6083	71.149
123	int62_2	un60	un60	0	16.68	1844	0	0	0	0.53125	P > 0.05	0.257136	P > 0.05	5.36112e-07	14 15 16 17 18 24 25 26 27 28 36 37 38		Increased over DAF			49.7782	120.484	84.5105	71.6334	97.6347
124	int62_3	un61	un61	0	16.63	1841	0	0	0	0.145694	P > 0.05	0.108848	P > 0.05	0.0173118	17			Decreased over DAF		23.2565	217.845	42.0801	134.788	105.286
125	int62_4	un62	un62	0	16.65	1842	0	0	0	0.230124	P > 0.05	0.545641	P > 0.05	4.01301e-06	13 14 23 24 35 36 37 38	lys3a			Increase and decrease	16.4762	93.4333	142.576	177.517	69.9981
126	int63_1	Catechin-nTMS	Catechin-nTMS	5	16.77	1849	0	82	23053	0.0113856	12	0.451624	P > 0.05	9.36731e-07	15 16 17 18 25 26 27 28 37 38 48		Increased over DAF			32.6759	66.6119	63.7049	69.8642	84.4671
127	int63_3	Gentisic acid, tri-TMS	Gentisic acid	2	16.78	1850	1796	87	17189	0.0720267	P > 0.05	0.906182	P > 0.05	6.7759e-05	14 15 17 18 27 28 37 38		Increased over DAF			138.625	58.1196	63.5537	72.6471	75.679
128	int63_4	Epicatechin	Epicatechin	5	16.72	1846	0	75	76125	0.0804738	P > 0.05	0.976459	P > 0.05	2.3848e-11	15 16 17 18 25 26 27 28 35 36 37 38 45 47 48		Increased over DAF			73.4509	51.0714	75.2853	53.7505	99.7646
129	int63_5	un63 (Methyl (4-tert-butylphenoxy)acetate)	un63 (Methyl (4-tert-butylphenoxy)acetate)	0	16.75	1848	0	0	0	0.00196026	12 13	0.452683	P > 0.05	0.057368	P > 0.05	lys5f		Decreased over DAF		150.772	98.9389	184.116	45.76	118.644
130	int63_6	un64	un64	0	16.76	1849	0	0	0	0.238281	P > 0.05	0.0703846	P > 0.05	0.00821204	26 67					144.412	274.554	103.22	318.809	262.951
131	int64_1	α-D-Galactopyranoside, methyl 2,3,4,6-tetrakis-O-(trimethylsilyl)-	α-D-Galactopyranoside, α-methyl-	3	16.9	1857	1928	94	17634	0.462035	P > 0.05	0.710049	P > 0.05	0.000341587	15 18 28 38		Increased over DAF			90.7553	194.397	83.8901	70.3627	124.311
132	int64_3	Syringic acid-di-TMS	Syringic acid	2	16.88	1856	1845	96	68329	0.19118	P > 0.05	0.113924	P > 0.05	1.13106e-06	14 15 16 17 18 24 25 26 27 28 37 38		Increased over DAF			69.7885	27.1892	88.3322	66.4606	87.1237
133	int64_4	un65	un65	0	16.88	1856	0	0	0	0.0184208	12	0.354783	P > 0.05	4.2688e-06	15 16 17 18 26 27 28 38 48		Increased over DAF			20.7195	37.3339	28.9522	59.2741	73.2209
134	int65_1	β-D-Galactopyranoside, methyl 2,3,4,6-tetrakis-O-(trimethylsilyl)-	β-D-Galactopyranoside, α-methyl	3	17.05	1866	1928	91	17540	0.468514	P > 0.05	0.685823	P > 0.05	0.000724842	18 28 38		Increased over DAF			90.0837	243.248	98.5069	71.7637	125.46
135	int65_2	D-(+)-Galactopyranose, pentakis(trimethylsilyl) ether (isomer 2)	D-(+)-Galactopyranose	3	17.02	1864	1889	88	4139	0.486928	P > 0.05	0.471164	P > 0.05	0.000340372	15 18 25 28 35		Increased over DAF			198.983	258.815	292.791	110.057	282.979
136	int65_5	Palmitic acid, methyl ester	Palmitic acid, methyl ester	4	17.01	1864	1870	97	69187	0.551012	P > 0.05	0.376491	P > 0.05	0.637701	P > 0.05					179.008	195.265	1563.01	111.255	102.995
137	int66_3	Galactose, pentakis-O-(trimethylsilyl)-	Galactose	3	17.12	1871	1970	97	28260	0.297738	P > 0.05	0.808753	P > 0.05	2.71709e-07	15 16 17 18 25 26 27 28 35 36 37 38 48		Increased over DAF			140.248	403.584	358.07	188.924	370.439
138	int66_4	un66	un66	0	17.13	1871	0	0	0	0.00604394	12	0.441942	P > 0.05	0.904877	P > 0.05					71.2888	96.2344	35.4905	68.4501	47.128
139	int66_5	un67 (Undecanoic acid, benzyldimethylsilyl ester)	un67 (Undecanoic acid, benzyldimethylsilyl ester)	0	17.1	1869	0	0	0	0.000260127	13 23	0.82094	P > 0.05	0.425044	P > 0.05	lys3a				60.208	33.8173	678.233	3008.93	99.083
140	int67_1	p-Coumaric acid, di-TMS	p-Coumaric acid	2	17.18	1874	1924	90	36090	0.000567277	12 23	0.517921	P > 0.05	0.894345	P > 0.05					57.8822	43.1289	53.9332	69.9271	70.9978
141	int68_1	Ferulic acid, methyl ester-1TMS	Ferulic acid, methyl ester	2	17.25	1878	1765	87	0	0.705686	P > 0.05	0.921174	P > 0.05	1.23803e-07	15 16 17 18 26 27 28 36 37 38 48		Increased over DAF			68.8335	115.892	44.0622	91.5237	96.4315
142	int69_3	un68 (7-Methylxanthine, bis(tert-butyldimethylsilyl) deriv.)	un68 (7-Methylxanthine, bis(tert-butyldimethylsilyl) deriv.)	0	17.35	1884	0	0	0	7.46345e-07	12 13	0.86203	P > 0.05	0.159429	P > 0.05	lys5f				153.525	85.5743	79.9692	77.623	96.5145
143	int69_5	un69	un69	0	17.39	1887	0	0	0	1.7669e-05	12 13	0.897857	P > 0.05	0.326428	P > 0.05			Decreased over DAF		265.432	118.35	307.346	136.641	241.115
144	int69_6	un70	un70	0	17.4	1888	0	0	0	0.127013	P > 0.05	0.762411	P > 0.05	0.731059	P > 0.05					386.367	195.164	339.583	88.5498	65.5453
145	int69_7	Gallic acid, tetraTMS	Gallic acid	2	17.45	1890	1962	96	30778	0.00781494	12	0.95111	P > 0.05	2.92384e-06	15 16 17 18 25 27 28 37 38	Bomi	Increased over DAF			27.4874	23.7786	45.4977	50.1406	60.5816
146	int69_8	1H-Indole-2-carboxylic acid, 5-ethyl-1-(trimethylsilyl)-, trimethylsilyl ester	1H-Indole-2-carboxylic acid, 5-ethyl-1-hydroxy	6	17.43	1889	1928	76	0	0.0311216	23	0.359236	P > 0.05	9.85585e-05	15 16 17 18 26 27 37		Increased over DAF			129.561	29.4518	58.0638	48.0077	73.6988
147	int69_9	4-Hydroxymandelic acid ethyl ester, tri-TMS	4-Hydroxymandelic acid ethyl ester	2	17.34	1884	1777	97	16388	0.00120043	12 23	0.223957	P > 0.05	0.0662275	P > 0.05	Bomi				5.24785	5.16694	9.93832	19.0683	27.9248
148	int70_2	un71	un71	0	17.58	1898	0	0	0	0.00499702	12	0.350178	P > 0.05	0.770477	P > 0.05			Decreased over DAF		58.3	149.199	68.4001	133.169	90.9318
149	int70_4	Naringenin-nTMS	Naringenin-nTMS	5	17.65	2003	0	75	50202	0.362251	P > 0.05	0.335781	P > 0.05	0.000394763	15 18 25 35		Increased over DAF			54.9103	70.7479	73.9323	48.7888	81.2524
150	int70_6	un72	un72	0	17.61	2000	0	0	0	0.0355666	23	0.665439	P > 0.05	0.00386899	16 26		Increased over DAF			113.227	396.088	176.232	456.563	205.666
151	int70_7	un73	un73	0	17.69	2005	0	0	0	0.00271217	12 13	0.213899	P > 0.05	0.142998	P > 0.05	lys5f		Decreased over DAF		156.554	148.52	156.826	169.094	113.777
152	int71_1	Caffeic acid methyl ester - 2TMS	Caffeic acid methyl ester	2	17.76	2010	1863	96	6856	0.570068	P > 0.05	0.943011	P > 0.05	9.39612e-09	15 16 17 18 26 27 28 36 37 38 48 58		Increased over DAF			93.9174	90.9785	38.3174	62.5151	78.4568
153	int71_2	β-D-Glucopyranose, 1,2,3,4,6-pentakis-O-(trimethylsilyl)-	β-D-Glucopyranose	3	17.75	2009	2009	89	17634	0.317965	P > 0.05	0.361715	P > 0.05	0.00572168	15		Increased over DAF			432.943	584.028	671.067	159.854	495.221
154	int71_5	un74	un74	0	17.76	2010	0	0	0	0.284032	P > 0.05	0.649477	P > 0.05	0.00171608	13 14 15 16 17 18			Decreased over DAF		29.7061	47.6666	112.876	62.0022	70.2743
155	int72_2	un75	un75	0	17.9	2019	0	0	0	0.583245	P > 0.05	0.672984	P > 0.05	2.74103e-06	13 14 15 16 17 18 23 25 26 27			Decreased over DAF		63.6096	103.942	133.676	243.545	333.175
156	int73_1	un76	un76	0	18	2026	0	0	0	0.038348	Significant but P > 0.05 for all level combinations	0.267281	P > 0.05	0.531819	P > 0.05					492.58	95.4793	176.608	175.444	491.593
157	int73_5	un77	un77	0	17.97	2024	0	0	0	8.28208e-11	12 13	0.713845	P > 0.05	0.649104	P > 0.05	lys5f		Decreased over DAF		237.095	72.0022	81.177	36.9238	72.8017
158	int74_2	un78	un78	0	18.05	2029	0	0	0	0.665879	P > 0.05	0.254568	P > 0.05	7.11355e-07	13 14 15 23 24 25 46 47 48				Increase and decrease	105.895	84.8158	73.3508	95.6239	113.845
159	int74_4	un79 (Cholecalciferol, trimethylsilyl ether)	un79 (Cholecalciferol, trimethylsilyl ether)	0	18.07	2030	0	0	0	4.48086e-05	12 13	0.515199	P > 0.05	0.535029	P > 0.05	lys5f				193.222	203.792	124.565	43.6666	180.03
160	int74_6	2-Trimethylsilyloxysebacic acid, bis(trimethylsilyl)- ester	2-hydroxysebacic acid	1	18.13	2034	2059	88	0	0.00651191	13	0.309672	P > 0.05	0.00103599	17 27	lys3a	Increased over DAF			153.064	94.2888	367.909	204.222	142.837
161	int74_7	un80	un80	0	18.16	2036	0	0	0	0.121416	P > 0.05	0.348995	P > 0.05	1.2527e-05	13 14 15 16 17 18 27 28			Decreased over DAF		6.5498	143.236	235.599	29.7061	91.4582
162	int74_9	un81	un81	0	18.15	2036	0	0	0	0.111811	P > 0.05	0.562407	P > 0.05	0.094719	P > 0.05					102.876	63.8981	60.2743	126.314	173.951
163	int75_3	un82	un82	6	18.24	2041	0	0	0	0.0734605	P > 0.05	0.101963	P > 0.05	0.0716948	P > 0.05	Bomi				17.9781	42.1755	18.7873	28.5112	45.8919
164	int75_5	un83	un83	0	18.2	2039	0	0	0	0.279067	P > 0.05	0.898584	P > 0.05	9.70902e-05	14 24 46 47 48				Increase and decrease	240.903	205.959	333.252	263.278	204.184
165	int76_1	Ferulic acid, di-TMS	Ferulic acid	2	18.4	2052	2076	92	17620	0.723901	P > 0.05	0.365616	P > 0.05	2.77317e-14	14 15 16 17 18 24 25 26 27 28 35 36 37 38 46 47 48		Increased over DAF			76.4837	60.5652	77.2595	84.6038	89.3375
166	int76_3	Linoleic acid, methyl ester	Linoleic acid, methyl ester	4	18.35	2049	2093	93	69080	0.295106	P > 0.05	0.605685	P > 0.05	0.554371	P > 0.05					118.869	126.177	531.651	88.7973	101.797
167	int76_6	Isoferulic acid, (2TMS)-	Isoferulic acid	2	18.33	2047	0	75	27794	0.0118292	13 23	0.990639	P > 0.05	0.000351341	16 17 18 26 27 28	lys3a	Increased over DAF			95.7154	241.722	260.708	269.562	142.972
168	int77_1	un84	un84	0	18.62	2066	0	0	0	0.00134179	12 13	0.201268	P > 0.05	0.12298	P > 0.05	lys5f		Decreased over DAF		58.1898	307.454	55.9245	54.3706	77.1599
169	int77_2	Sinapinic acid, methyl ester-1TMS	Sinapinic acid, methyl ester	2	18.51	2059	1943	96	0	0.0265603	23	0.666137	P > 0.05	0.000362976	16 17 18 26 27	lys3a	Increased over DAF			79.3367	125.533	128.476	191.097	113.914
170	int77_4	un85	un85	0	18.7	2072	0	0	0	0.00481099	12 13	0.971579	P > 0.05	0.318456	P > 0.05			Decreased over DAF		186.574	172.973	125.166	264.306	246.34
171	int77_5	Methyl vanillactate bis(trimethylsilyl) ether	Methyl vanillactate	2	18.55	2062	2030	81	0	0.602208	P > 0.05	0.135053	P > 0.05	0.000339661	15 25 35		Increased over DAF			47.6829	81.534	79.3242	51.9174	78.347
172	int78_1	Caffeic acid (tri-TMS)	Caffeic acid	2	18.76	2076	2114	98	36281	0.491833	P > 0.05	0.568297	P > 0.05	2.41911e-07	15 16 17 18 26 27 28 37 38 47 48		Increased over DAF			131.034	50.4733	65.953	58.964	74.2727
173	int79_3	un86	un86	0	18.85	2082	0	0	0	4.62552e-13	12 13	0.871203	P > 0.05	0.931842	P > 0.05	lys5f				1377.54	728.731	534.102	333.531	549.309
174	int80_2	un87	un87	0	18.96	2089	0	0	0	0.692893	P > 0.05	0.268928	P > 0.05	2.73494e-07	14 15 16 17 18 24 25 26 27 28 34 36 38		Increased over DAF			92.0548	101.318	87.6191	174.213	175.312
175	int80_4	un88	un88	0	18.96	2089	0	0	0	0.101914	P > 0.05	0.555785	P > 0.05	0.13775	P > 0.05					171.325	82.0465	119.412	192.468	157.268
176	int80_5	un89	un89	0	19.01	2092	0	0	0	0.0553421	P > 0.05	0.227087	P > 0.05	0.00179043	18 28 38		Increased over DAF			27.9744	74.9481	14.7302	45.9786	81.2377
177	int80_6	un90 (Fumaric acid, di-TMS)	un90 (Fumaric acid, di-TMS)	0	19	2092	0	0	0	0.00781705	13 23	0.535313	P > 0.05	2.57638e-05	16 17 18 26 27 28 36 37	lys3a	Increased over DAF			112.542	135.041	301.212	247.275	141.464
178	int81_1	un91	un91	0	19.1	2098	0	0	0	0.00662424	12 23	0.538135	P > 0.05	4.98621e-05	17 18 27 28 37 38 48	Bomi	Increased over DAF			34.3405	42.8819	21.0859	36.8871	66.6812
179	int82_2	un92	un92	0	19.18	2204	0	0	0	0.00144856	13 23	0.713501	P > 0.05	0.000998243	16 17 26 27	lys3a	Increased over DAF			133.689	188.344	404.807	305.916	162.675
180	int82_5	un93	un93	0	19.15	2201	0	0	0	0.105053	P > 0.05	0.552751	P > 0.05	0.00137923	14 15 24 25				Increase and decrease	26.9186	83.0157	70.0435	122.843	134.317
181	int83_1	Linoleic acid trimethylsilyl ester	Linoleic acid	4	19.23	2207	2202	92	17351	0.490139	P > 0.05	0.926	P > 0.05	0.109639	P > 0.05					114.001	85.0558	392.638	40.7981	118.14
182	int83_3	un94 (Uridine, 2',3',5'-tris-O-(trimethylsilyl)-)	un94 (Uridine, 2',3',5'-tris-O-(trimethylsilyl)-)	0	19.35	2216	0	0	0	0.230239	P > 0.05	0.879584	P > 0.05	0.129592	P > 0.05					47.1675	41.9031	29.7194	49.4259	30.9455
183	int83_7	un95	un95	0	19.25	2209	0	0	0	0.0583699	P > 0.05	0.345192	P > 0.05	0.000416289	18 28 38		Increased over DAF			32.8908	56.109	16.4982	50.3364	77.9542
184	int83_8	un96 (Androstan-17-one, 3,7-bis[(trimethylsilyl)oxy]-, (3β,5α,7β)-)	un96 (Androstan-17-one, 3,7-bis[(trimethylsilyl)oxy]-, (3β,5α,7β)-)	0	19.27	2210	0	0	0	4.97889e-05	12 13	0.933709	P > 0.05	0.815873	P > 0.05					183.651	75.6358	74.0261	69.8254	96.8622
185	int83_9	Isoxanthopterin, tris(trimethylsilyl) derivative	Isoxanthopterin	6	19.38	2218	2261	75	16713	0.935134	P > 0.05	0.345201	P > 0.05	9.6413e-09	13 14 15 23 24 25 35 36 37 38 46 47 48				Increase and decrease	39.8869	100.522	135.359	156.542	185.223
186	int84_4	Xanthurenic acid, tris-TMS	Xanthurenic acid	6	19.46	2224	2254	89	10072	0.00627122	12 23	0.496297	P > 0.05	0.000105841	16 17 18 27 28 37 38	Bomi	Increased over DAF			11.4208	22.2913	23.8252	45.5882	54.5405
187	int85_1	Sinapic acid, bis-TMS	Sinapic acid	2	19.52	2228	2221	98	15714	0.0421157	23	0.121857	P > 0.05	3.77803e-06	14 15 16 17 18 25 26 27 28 36 37	lys3a	Increased over DAF			99.5245	72.6654	185.771	101.323	112.924
188	int85_3	un97	un97	0	19.53	2229	0	0	0	0.0356376	12	0.226114	P > 0.05	0.349935	P > 0.05					163.129	122.779	183.122	136.46	131.617
189	int85_4	un98 (2,3,4,4a-Tetrahydro-2,3,7-tris[(trimethylsilyl)oxy]-9-methoxy-4a-methyl(6H)dibenzo[b,d]pyran-6-one)	un98 (2,3,4,4a-Tetrahydro-2,3,7-tris[(trimethylsilyl)oxy]-9-methoxy-4a-methyl(6H)dibenzo[b,d]pyran-6-one)	0	19.52	2228	0	0	0	0.000111693	12 13	0.512216	P > 0.05	0.664695	P > 0.05	lys5f		Decreased over DAF		138.866	92.0734	64.8096	38.3087	63.8863
190	int86_1	un99 (Silane, diethyl(3,4-dimethylphenoxy)dodecyloxy-)	un99 (Silane, diethyl(3,4-dimethylphenoxy)dodecyloxy-)	0	19.68	2239	0	0	0	1.83987e-07	12 13	0.96625	P > 0.05	0.602007	P > 0.05	lys5f		Decreased over DAF		190.806	124.785	86.0256	117.378	90.6793
191	int86_2	un100 (Ethanone, 1,1'-(6-methoxy-2,5-benzofurandiyl)bis-)	un100 (Ethanone, 1,1'-(6-methoxy-2,5-benzofurandiyl)bis-)	0	19.71	2241	0	0	0	0.240042	P > 0.05	0.268087	P > 0.05	0.000183003	16 18 26 28		Increased over DAF			55.992	177.025	76.865	328.234	280.849
192	int86_5	un101 (N,N,N',N'-Tetra(trimethylsilyl)-1,2-bis(aminothio)benzene)	un101 (N,N,N',N'-Tetra(trimethylsilyl)-1,2-bis(aminothio)benzene)	0	19.65	2237	0	0	0	0.451521	P > 0.05	0.730287	P > 0.05	0.00503254	Significant but P > 0.05 for all level combinations		Increased over DAF			48.6769	99.9749	76.6827	105.031	136.79
193	int86_6	un102	un102	0	19.63	2236	0	0	0	0.38806	P > 0.05	0.989917	P > 0.05	5.36606e-05	15 17 18 25 27 28		Increased over DAF			58.1887	53.5493	92.4791	88.5269	96.5329
194	int87_2	un103	un103	0	19.81	2249	0	0	0	0.0315603	13	0.194979	P > 0.05	1.86953e-06	15 16 17 18 25 26 27 28 37 38 48	lys3a	Increased over DAF			81.8248	50.0355	164.542	167.413	89.9247
195	int87_3	un104	un104	0	19.78	2246	0	0	0	0.0144499	13	0.267584	P > 0.05	0.00107273	16 17 27	lys3a	Increased over DAF			227.39	162.236	755.418	368.458	259.596
196	int87_4	un105	un105	0	19.8	2248	0	0	0	0.369156	P > 0.05	0.472231	P > 0.05	1.73146e-09	14 15 16 17 18 24 25 26 27 28 36 37 38		Increased over DAF			99.8331	132.066	103.476	116.115	160.07
197	int88_1	un106 (Androstan-17-one, 3,7-bis[(trimethylsilyl)oxy]-, (3β,5α,7β)- )	un106 (Androstan-17-one, 3,7-bis[(trimethylsilyl)oxy]-, (3β,5α,7β)- )	0	19.92	2256	0	0	0	0.0033223	12 13	0.998962	P > 0.05	0.350454	P > 0.05	lys5f				545.422	967.346	933.059	999.534	1059.45
198	int88_2	un107 (Estra-1,3,5,7,9-pentaen-17-one, 3-[(trimethylsilyl)oxy]-, O-methyloxime-)	un107 (Estra-1,3,5,7,9-pentaen-17-one, 3-[(trimethylsilyl)oxy]-, O-methyloxime-)	0	19.89	2254	0	0	0	2.98697e-06	12 13	0.850773	P > 0.05	0.449362	P > 0.05	lys5f				235.651	103.915	153.878	105.538	185.018
199	int88_3	un108 (Estra-1,3,5,7,9-pentaen-17-one, 3-[(trimethylsilyl)oxy]-, O-methyloxime-)	un108 (Estra-1,3,5,7,9-pentaen-17-one, 3-[(trimethylsilyl)oxy]-, O-methyloxime-)	0	19.9	2255	0	0	0	0.00685802	12 13	0.579807	P > 0.05	0.156164	P > 0.05			Decreased over DAF		80.2589	317.899	92.8058	68.2034	101.935
200	int89_3	trans-Androsterone, trimethylsilyl ether	trans-Androsterone	6	19.98	2261	2186	78	16032	0.988942	P > 0.05	0.656841	P > 0.05	1.42421e-13	14 15 16 17 18 25 26 27 28 35 36 37 38 45 46 47 48		Increased over DAF			75.5385	75.1457	80.4846	89.7257	96.8357
201	int89_4	un109	un109	0	20.02	2264	0	0	0	0.00428343	12 13	0.39642	P > 0.05	0.432144	P > 0.05			Decreased over DAF		85.2628	246.646	90.4843	74.5582	111.279
202	int89_5	un110	un110	0	20.05	2266	0	0	0	0.00124818	12 13	0.163111	P > 0.05	0.063012	P > 0.05	lys5f				230.633	291.941	166.047	116.027	196.438
203	int90_2	un111	un111	0	20.13	2271	0	0	0	0.508093	P > 0.05	0.845934	P > 0.05	3.03339e-05	14 24 46 47 48				Increase and decrease	101.724	83.0868	153.689	82.1557	167.234
204	int90_3	un112	un112	0	20.11	2270	0	0	0	0.242623	P > 0.05	0.814334	P > 0.05	0.132122	P > 0.05					141.761	52.6496	44.5077	71.0793	46.161
205	int90_5	un113 (Androstan like sterol)	un113 (Androstan like sterol)	0	20.11	2270	0	0	0	5.72129e-06	12 13	0.629106	P > 0.05	0.384071	P > 0.05	lys5f				1230.91	726.158	827.936	722.407	731.976
206	int91_3	un114	un114	0	20.21	2277	0	0	0	0.00299076	12	0.11228	P > 0.05	0.346297	P > 0.05	lys5f		Decreased over DAF		122.511	163.156	96.9008	47.4797	69.9525
207	int92_2	un115 (4-Phosphonobutanoic acid, tris-tert-butyldimethylsilyl ester)	un115 (4-Phosphonobutanoic acid, tris-tert-butyldimethylsilyl ester)	0	20.33	2286	0	0	0	0.00047802	12 13	0.848549	P > 0.05	0.188933	P > 0.05	lys5f				169.418	260.313	129.483	179.94	189.961
208	int92_4	Propiconazole	Propiconazole	6	20.31	2284	0	89	8489	0.973567	P > 0.05	0.948573	P > 0.05	4.00362e-09	14 15 16 17 24 25 26 27 34 35 36 37 58		Increased over DAF			19.038	67.2643	140.652	100.042	146.486
209	int93_1	6-(2-Aminophenyl)-1,2,4-triazine-3,5(2H,4H)-dione tritms	6-(2-Aminophenyl)-1,2,4-triazine-3,5(2H,4H)-dione tritms	6	20.36	2288	2475	75	36412	0.491898	P > 0.05	0.307266	P > 0.05	6.98845e-07	15 16 17 18 25 26 27 28 35 36 37 38 45		Increased over DAF			68.2055	61.0405	118.126	77.9437	110.628
210	int93_2	un116	un116	0	20.39	2290	0	0	0	0.00855492	12 23	0.575374	P > 0.05	2.35782e-05	17 18 27 28 37 38 48	Bomi	Increased over DAF			55.7894	61.4331	28.8263	32.8706	82.2632
211	int94_1	un117 (Phenolic compound)	un117 (Phenolic compound)	0	20.44	2294	0	0	0	4.75765e-08	12 13	0.290988	P > 0.05	0.873945	P > 0.05	lys5f		Decreased over DAF		845.59	1294.76	871.636	688.103	1035.33
212	int95_1	un118 (Phenolic compound)	un118 (Phenolic compound)	0	20.5	2298	0	0	0	8.45876e-08	12 13	0.433544	P > 0.05	0.906548	P > 0.05	lys5f		Decreased over DAF		457.631	525.548	454.914	358.846	509.616
213	int96_1	un119	un119	0	20.57	2403	0	0	0	0.00548156	12 13	0.298777	P > 0.05	0.544968	P > 0.05			Decreased over DAF		18.6138	440.736	21.7769	7.86892	11.004
214	int96_3	un120 (1,2-Ethylenediphosphonic acid, tetra-TMS)	un120 (1,2-Ethylenediphosphonic acid, tetra-TMS)	0	20.28	2282	0	0	0	0.227771	P > 0.05	0.303165	P > 0.05	0.000173572	17 18 27 28 37 38	Bomi	Increased over DAF			116.619	57.2377	121.745	52.9719	111.468
215	int96_5	un121	un121	0	20.57	2403	0	0	0	0.0162506	12 13	0.943438	P > 0.05	0.00109989	16 26		Increased over DAF			114.322	117.135	200.139	76.458	95.2106
216	int97_4	un122 (sugar)	un122 (sugar)	0	20.69	2412	0	0	0	0.0241441	12	0.26623	P > 0.05	0.587828	P > 0.05					129.029	2869.03	180.729	192.994	117.277
217	int98_1	un123	un123	0	20.84	2424	0	0	0	0.00208231	12	0.429174	P > 0.05	0.000134088	18 28 38		Increased over DAF			26.7942	88.5066	66.8466	82.1389	114.696
218	int98_3	Octadecanoic acid, 9,10-bis[(trimethylsilyl)oxy]-, methyl ester	Octadecanoic acid, 9,10-dihydroxy, methyl ester	4	20.87	2426	2517	85	0	0.0182802	13 23	0.807594	P > 0.05	0.0260999	Significant but P > 0.05 for all level combinations	lys3a	Increased over DAF			75.7845	811.243	726.068	483.232	326.438
219	int99_2	un124	un124	0	20.99	2435	0	0	0	2.43078e-05	12 13	0.525225	P > 0.05	0.3122	P > 0.05	lys5f				383.737	254.621	195.854	91.1533	162.419
220	int100_4	Androstan-17-one, 3,7-bis[(trimethylsilyl)oxy]-, (3β,5α,7β)-	Androstan-17-one, 3,7-dihydroxy, (3β,5α,7β)-	6	21.09	2443	2432	93	0	0.486097	P > 0.05	0.064376	P > 0.05	6.81994e-05	15 17 18 25 27 28 35 37		Increased over DAF			95.6141	43.8275	267.075	105.715	133.818
221	int101_1	un125	un125	0	21.16	2449	0	0	0	0.0727768	P > 0.05	0.120917	P > 0.05	0.444954	P > 0.05					336.817	552.974	853.081	338.568	690.461
222	int101_2	un126	un126	0	21.19	2451	0	0	0	0.0328123	Significant but P > 0.05 for all level combinations	0.589727	P > 0.05	0.163803	P > 0.05					653.153	1492.06	1516.28	401.712	1187.81
223	int102_2	un127 (sugar)	un127 (sugar)	0	21.4	2467	0	0	0	0.014597	12	0.652167	P > 0.05	0.716659	P > 0.05			Decreased over DAF		2056.3	29635.6	782.334	1580.36	1070.23
224	int102_3	un128	un128	0	21.38	2466	0	0	0	0.0165976	12	0.802614	P > 0.05	0.0210212	Significant but P > 0.05 for all level combinations		Increased over DAF			121.711	98.4973	121.431	50.6603	107.7
225	int102_5	un129	un129	0	21.34	2463	0	0	0	0.232441	P > 0.05	0.153491	P > 0.05	0.37958	P > 0.05					384.339	101.519	754.159	37.2635	163.868
226	int103_2	un130 (Phenolic compound)	un130 (Phenolic compound)	0	21.51	2476	0	0	0	2.73045e-07	12 13	0.728102	P > 0.05	0.736057	P > 0.05	lys5f				3729.55	2736.47	3380.98	1129.22	2205.1
227	int103_3	un131	un131	0	21.54	2478	0	0	0	0.000439759	12	0.949836	P > 0.05	2.04684e-05	17 18 27 28 37 38 48	Bomi	Increased over DAF			38.3598	56.3815	86.0231	85.7699	111.44
228	int103_6	Lactose-nTMS	Lactose	3	21.45	2471	0	0	0	0.0109943	12	0.974592	P > 0.05	0.71631	P > 0.05			Decreased over DAF		77.705	206.56	144.663	29.4924	41.58
229	int103_7	un132	un132	0	21.51	2476	0	0	0	0.0938064	P > 0.05	0.306387	P > 0.05	2.10182e-06	14 16 17 18 24 26 27 28 36 37		Increased over DAF			40.1201	41.1462	40.1025	73.3129	84.8151
230	int103_8	Threo-9,10-Dihydroxy-octadecanedioic acid-dimethyl ester	Threo-9,10-Dihydroxy-octadecanedioic acid-dimethyl ester	4	21.49	2474	2784	83	0	0.00105894	13 23	0.878993	P > 0.05	0.793777	P > 0.05	lys3a				121.473	426.606	738.655	562.586	231.008
231	int104_3	un133 (Phenolic compound)	un133 (Phenolic compound)	0	21.65	2486	0	0	0	4.15614e-06	12 13	0.991299	P > 0.05	0.990996	P > 0.05	lys5f				143.162	136.802	147.613	10.0475	62.3757
232	int105_3	Hexadecanoic acid, 2,3-bis[(trimethylsilyl)oxy]propyl ester	Hexadecanoic acid, 2,3-dihydroxy, propyl ester	4	21.84	2601	2581	98	0	0.317497	P > 0.05	0.535194	P > 0.05	0.00731228	18 28		Increased over DAF			35.7394	52.2766	252.312	46.8863	37.0975
233	int105_4	18-Methyl-nonadecane-1,2-dio, trimethylsilyl ether	18-Methyl-nonadecane-1,2-dio	6	21.82	2499	2449	87	0	0.585607	P > 0.05	0.559139	P > 0.05	0.044409	Significant but P > 0.05 for all level combinations		Increased over DAF			92.7701	191.643	356.017	46.7711	91.2192
234	int105_5	un134	un134	0	21.87	2604	0	0	0	0.00725677	12 13	0.969751	P > 0.05	1.14818e-05	15 16 17 18 25 26 27 28 35 37 38		Increased over DAF			15.1121	21.9618	66.1682	69.9389	58.0272
235	int106_3	Lactose-nTMS	Lactose	3	21.96	2611	0	78	0	0.0818887	P > 0.05	0.98431	P > 0.05	0.286816	P > 0.05					220.381	385.681	303.812	193.664	168.489
236	int106_5	un135	un135	0	22.01	2615	0	0	0	0.465072	P > 0.05	0.729455	P > 0.05	0.0500529	P > 0.05					100.385	99.5007	209.395	116.729	120.769
237	int108_1	Sucrose, octakis(trimethylsilyl) ether	Sucrose	3	22.42	2649	2610	81	0	0.540054	P > 0.05	0.424162	P > 0.05	0.608277	P > 0.05					9.4026	74.2366	1207.13	5.50268	211.107
238	int110_2	un136 (3-Keto-16-solanidine)	un136 (3-Keto-16-solanidine)	0	22.59	2663	0	0	0	0.395748	P > 0.05	0.599874	P > 0.05	0.0013555	16 18 26 28		Increased over DAF			35.156	226.379	93.9308	121.046	103.649
239	int112_3	un137	un137	0	23.22	2745	0	0	0	0.398319	P > 0.05	0.310805	P > 0.05	5.29006e-09	14 15 16 17 18 24 25 26 27 28 34 36 37 38		Increased over DAF			93.5635	116.993	95.0447	156.671	142.636
240	int112_4	2-Deoxy-6-phosphogluconolactone, tetra(trimethylsilyl)-	2-Deoxy-6-phosphogluconolactone	3	23.26	2820	0	77	0	0.290234	P > 0.05	0.965378	P > 0.05	0.43382	P > 0.05					955.729	6778.3	6548.89	1993.03	1909.61
241	int113_2	un138	un138	0	23.36	2829	0	0	0	0.551109	P > 0.05	0.82107	P > 0.05	0.450966	P > 0.05					27.5676	196.056	233.123	13.6104	29.6435
242	int114_3	un139 (Androsta-3,5-dien-3-ol, 17-acetyl-3-O-(t-butyldimethylsilyl)-)	un139 (Androsta-3,5-dien-3-ol, 17-acetyl-3-O-(t-butyldimethylsilyl)-)	0	23.57	2847	0	0	0	0.318496	P > 0.05	0.706762	P > 0.05	6.90811e-05	13 14 23 24 46				Increase and decrease	5.76667	52.8544	91.1267	118.707	72.3494
243	int114_4	un140	un140	0	23.58	2848	0	0	0	0.00484972	13	0.110171	P > 0.05	0.00124075	17 18 27 28	lys3a	Increased over DAF			93.5611	77.5684	595.885	372.043	180.049
244	int115_3	Methyl lignocerate, 2-trimethylsiloxy	Methyl lignocerate	4	23.69	2858	2894	98	0	0.430471	P > 0.05	0.16733	P > 0.05	0.124672	P > 0.05					130.438	44.9193	204.681	22.5981	40.3067
245	int117_3	un141	un141	0	23.95	2881	0	0	0	0.292415	P > 0.05	0.625823	P > 0.05	1.23918e-05	13 14 15 23 24 25 46				Increase and decrease	29.4401	58.0121	115.062	123.812	79.1023
246	int119_2	un142 (Nalorphine, O,O'-bis(trimethylsilyl)-)	un142 (Nalorphine, O,O'-bis(trimethylsilyl)-)	0	24.6	3041	0	0	0	0.490093	P > 0.05	0.46237	P > 0.05	0.355334	P > 0.05					47.2489	45.5467	83.992	74.9483	62.8806
247	int120_2	un143 (Nalorphine, O,O'-bis(trimethylsilyl)-)	un143 (Nalorphine, O,O'-bis(trimethylsilyl)-)	0	24.69	3050	0	0	0	0.361531	P > 0.05	0.783179	P > 0.05	0.787175	P > 0.05					56.2891	55.3418	167.265	108.967	125.365

## Sheet: Legend Supplementary Table S1
Legend of Supplementary Table S1 List of 247 peaks deconvoluted using PARAFAC2 based processing of the raw GC-MS data. PARAFAC2 IDs are unique to each peak which shows what models they derived from (column B). Full names of metabolites are directly extracted from the NIST11 metabolite database (column C). Metabolite short names are IUPAC or generic names of the identified metabolites (column D). …
